# Supplementary material for: Population Genetics and Anastomosis Group’s Geographical Distribution of Rhizoctonia solani Associated with Soybean
Source: Genes (Basel). 2022 Dec 19;13(12):2417. doi: 10.3390/genes13122417 (PMC9777564; doi:10.3390/genes13122417)
Supplement: Supplementary file 1 [file genes-13-02417-s001.zip]

Archive with 1 entries (1 files):
- genes-2089318-supplementary.pdf
